# Supplementary material for: The Midbrain Preisthmus: A Poorly Known Effect of the Isthmic Organizer
Source: Int J Mol Sci. 2023 Jun 5;24(11):9769. doi: 10.3390/ijms24119769 (PMC10253667; doi:10.3390/ijms24119769)
Supplement: Supplementary file 1 [file ijms-24-09769-s001.zip]

Archive with 1 entries (1 files):
- ijms-2371599-supplementary.pdf
